# Supplementary material for: Symbiotic bacteria associated with entomopathogenic nematodes showed molluscicidal activity against Biomphalaria glabrata, an intermediate host of Schistosoma mansoni
Source: Parasit Vectors. 2024 Dec 22;17:529. doi: 10.1186/s13071-024-06605-x (PMC11665110; doi:10.1186/s13071-024-06605-x)
Supplement: Supplementary file 1 — Additional file 1: Table S1 P-value of Bonferroni's post hoc for multiple comparisons based on comparison of the mortality of Biomphalaria glabrata between the bacterial extracts and negative control (DMSO) and positive control (niclosamide). A statistically significant difference was considered when a P-value showed less than 0.05. [file 13071_2024_6605_MOESM1_ESM.xls]

## Sheet: compare P-value
Low data of mortality of Biomphalaria glabrata after exposure bacterial extracts.								Table S1 ANOVA test with Bonferroni's post hoc for multiple comparisons. The analysis was performed by GraphPad Prism 10.3.1.
	24 h			72 h				ANOVA	Bonferroni's multiple comparisons test			Adjusted P Value
6.25	1	2	3	1	2	3		24 h	bALN19.5	bAST17.4	bALN10.5	bAPY3.5	bACM14.2	negative		72 h	bALN19.5	bAST17.4	bALN10.5	bAPY3.5	bACM14.2	negative
bALN19.5	0	0	0	0	0	0		bALN19.5								bALN19.5
bAST17.4	0	0	0	0	0	0		bAST17.4								bAST17.4	>0.9999
bALN10.5	0	0	0	0	0	0		bALN10.5								bALN10.5	>0.9999	>0.9999
bAPY3.5	0	0	0	0	0	0		bAPY3.5								bAPY3.5	>0.9999	>0.9999	>0.9999
bACM14.2	0	0	0	0	0	0		bACM14.2								bACM14.2	>0.9999	>0.9999	>0.9999	>0.9999
negative	0	0	0	0	10	0		negative								negative	>0.9999	>0.9999	>0.9999	>0.9999	>0.9999
positive	100	100	100	100	100	100		positive								positive	<0.0001	<0.0001	<0.0001	<0.0001	<0.0001	<0.0001
	24 h			72 h
12.5	1	2	3	1	2	3		24 h	bALN19.5	bAST17.4	bALN10.5	bAPY3.5	bACM14.2	negative		72 h	bALN19.5	bAST17.4	bALN10.5	bAPY3.5	bACM14.2	negative
bALN19.5	0	0	0	0	0	0		bALN19.5								bALN19.5
bAST17.4	0	0	0	0	10	0		bAST17.4								bAST17.4	>0.9999
bALN10.5	0	0	0	0	0	0		bALN10.5								bALN10.5	>0.9999	>0.9999
bAPY3.5	0	0	0	0	0	0		bAPY3.5								bAPY3.5	>0.9999	>0.9999	>0.9999
bACM14.2	0	0	0	0	0	0		bACM14.2								bACM14.2	>0.9999	>0.9999	>0.9999	>0.9999
negative	0	0	0	0	10	0		negative								negative	>0.9999	>0.9999	>0.9999	>0.9999	>0.9999
positive	100	100	100	100	100	100		positive								positive	<0.0001	<0.0001	<0.0001	<0.0001	<0.0001	<0.0001
	24 h			72 h
25	1	2	3	1	2	3		24 h	bALN19.5	bAST17.4	bALN10.5	bAPY3.5	bACM14.2	negative		72 h	bALN19.5	bAST17.4	bALN10.5	bAPY3.5	bACM14.2	negative
bALN19.5	0	10	10	0	10	10		bALN19.5								bALN19.5
bAST17.4	0	0	0	0	0	0		bAST17.4	0.046							bAST17.4	0.4029
bALN10.5	0	0	0	0	0	0		bALN10.5	0.046	> 0.0999						bALN10.5	0.4029	>0.9999
bAPY3.5	0	0	0	0	0	0		bAPY3.5	0.046	> 0.0999	> 0.0999					bAPY3.5	0.4029	>0.9999	>0.9999
bACM14.2	0	0	0	0	0	0		bACM14.2	0.046	> 0.0999	> 0.0999	> 0.0999				bACM14.2	0.4029	>0.9999	>0.9999	>0.9999
negative	0	0	0	0	10	0		negative	0.046	> 0.0999	> 0.0999	> 0.0999	> 0.0999			negative	>0.9999	>0.9999	>0.9999	>0.9999	>0.9999
positive	100	100	100	100	100	100		positive	< 0.0001	< 0.0001	< 0.0001	< 0.0001	< 0.0001	< 0.0001		positive	<0.0001	<0.0001	<0.0001	<0.0001	<0.0001	<0.0001
	24 h			72 h
50	1	2	3	1	2	3		24 h	bALN19.5	bAST17.4	bALN10.5	bAPY3.5	bACM14.2	negative		72 h	bALN19.5	bAST17.4	bALN10.5	bAPY3.5	bACM14.2	negative
bALN19.5	20	60	50	40	60	60		bALN19.5								bALN19.5
bAST17.4	20	0	20	30	30	50		bAST17.4	0.0362							bAST17.4	0.3622
bALN10.5	0	10	0	0	10	0		bALN10.5	0.0031	>0.9999						bALN10.5	<0.0001	0.002
bAPY3.5	0	0	0	0	0	10		bAPY3.5	0.0014	>0.9999	>0.9999					bAPY3.5	<0.0001	0.002	>0.9999
bACM14.2	10	0	0	10	0	0		bACM14.2	0.0031	>0.9999	>0.9999	>0.9999				bACM14.2	<0.0001	0.002	>0.9999	>0.9999
negative	0	0	0	0	10	0		negative	0.0014	>0.9999	>0.9999	>0.9999	>0.9999			negative	<0.0001	0.002	>0.9999	>0.9999	>0.9999
positive	100	100	100	100	100	100		positive	<0.0001	<0.0001	<0.0001	<0.0001	<0.0001	<0.0001		positive	<0.0001	<0.0001	<0.0001	<0.0001	<0.0001	<0.0001
	24 h			72 h
100	1	2	3	1	2	3		24 h	bALN19.5	bAST17.4	bALN10.5	bAPY3.5	bACM14.2	negative		72 h	bALN19.5	bAST17.4	bALN10.5	bAPY3.5	bACM14.2	negative
bALN19.5	100	100	100	100	100	100		bALN19.5								bALN19.5
bAST17.4	50	80	70	100	100	100		bAST17.4	0.002							bAST17.4	>0.9999
bALN10.5	50	60	70	70	70	80		bALN10.5	0.0003	>0.9999						bALN10.5	<0.0001	<0.0001
bAPY3.5	70	80	70	80	90	90		bAPY3.5	0.0148	>0.9999	>0.9999					bAPY3.5	0.046	0.046	0.046
bACM14.2	50	60	60	80	70	70		bACM14.2	0.0001	>0.9999	>0.9999	0.3622				bACM14.2	<0.0001	<0.0001	>0.9999	0.046
negative	0	0	0	0	10	0		negative	<0.0001	<0.0001	<0.0001	<0.0001	<0.0001			negative	<0.0001	<0.0001	<0.0001	<0.0001	<0.0001
positive	100	100	100	100	100	100		positive	>0.9999	0.002	0.0003	0.0148	0.0001	<0.0001		positive	>0.9999	>0.9999	<0.0001	0.046	<0.0001	<0.0001
	24 h			72 h
200	1	2	3	1	2	3		24 h	bALN19.5	bAST17.4	bALN10.5	bAPY3.5	bACM14.2	negative		72 h	bALN19.5	bAST17.4	bALN10.5	bAPY3.5	bACM14.2	negative
bALN19.5	100	100	100	100	100	100		bALN19.5								bALN19.5
bAST17.4	100	100	100	100	100	100		bAST17.4	>0.9999							bAST17.4	>0.9999
bALN10.5	70	80	70	100	100	100		bALN10.5	<0.0001	<0.0001						bALN10.5	>0.9999	>0.9999
bAPY3.5	80	80	90	100	100	100		bAPY3.5	0.002	0.002	0.1244					bAPY3.5	>0.9999	>0.9999	>0.9999
bACM14.2	70	80	70	100	100	100		bACM14.2	<0.0001	<0.0001	>0.9999	0.1244				bACM14.2	>0.9999	>0.9999	>0.9999	>0.9999
negative	0	0	0	0	10	0		negative	<0.0001	<0.0001	<0.0001	<0.0001	<0.0001			negative	<0.0001	<0.0001	<0.0001	<0.0001	<0.0001
positive	100	100	100	100	100	100		positive	>0.9999	>0.9999	<0.0001	0.002	<0.0001	<0.0001		positive	>0.9999	>0.9999	>0.9999	>0.9999	>0.9999	<0.0001
